# Supplementary material for: From predisposition to recovery: field evidence of interactions between the gut microbiota and Brachyspira hyodysenteriae infection
Source: Vet Res. 2026 Jan 30;57:25. doi: 10.1186/s13567-025-01646-1 (PMC12857038; doi:10.1186/s13567-025-01646-1)
Supplement: Supplementary file 1 — Additional file 1. Sheet 1. Feed formulation data, including the formula, period of administration and presentation. Sheet 2. Metadata from 102 samples selected to perform the study. [file 13567_2025_1646_MOESM1_ESM.xlsx]

## Sheet: Feed composition
Feed	STARTER	Growth 1	Growth 2
Feed presentation	Pelleted	Meal	Meal
Period	5 weeks	12 weeks	7 weeks
Ingredient Name	Percent	Percent	Percent
LARD	1.5	0.3	0.4
Barley	31	39.358	55.02
Corn	31.687	27.433	9.7
Soft Wheat	15.56	4	6.133
Soybean 47	12	9.033	4.533
Sepiolite	1	-	1
Dicalcium Phosphate	0.886	0.359	0.348
Calcium Carbonate	0.768	1.362	1.573
Salt	0.4	0.3	0.3
Acidifier 1	0.2	-	-
Wheat Bran	-	12	14
Full-fat Sunflower Meal	-	4.467	3.233
Soybean Hulls	-	0.5	-
Corrector C 2	-	0.6	0.6
Sodium Bicarbonate	-	0.188	0.126
Acidifier 2	-	0.1	-
Straw	-	-	2
Oat	-	-	1.033
Feed composition values (%)	STARTER	Growth 1	Growth 2
Dry matter	89.3473	88.8667	89.6308
Moisture	10.6527	11.1332	10.3692
CRUDE PROTEIN	15.2689	13.8201	12.2876
Digestible protein	91.6091	94.119	86.6561
Crude fat	3.6844	2.71409	2.59964
Calcium	0.699655	0.855383	0.925493
Phosphorus	0.491291	0.486346	0.478577
Lysine	1.09894	0.607452	0.509998
Methionine	0.412385	0.235154	0.20877
Methionine + Cysteine	0.674926	0.511119	0.470145
Threonine	0.720422	0.499374	0.434649
Tryptophan	0.233838	0.171565	0.156263
Starch	45.264	42.4834	41.2796
Starch + soluble sugars	48.0914	45.421	44.0272
Crude fiber	3.34645	5.52321	6.20041
Ash	5.90614	5.44879	6.49091
S	1.7584	1.91654	1.78017
SE	0.000499995	0.000378	0.000378
I	0.00199998	0.0015	0.0015
Mg	1.20708	1.73347	1.65084
Fe	0.2793	0.229355	0.233477
Cu	0.096362	0.0305612	0.0302293
Mn	0.115651	0.116205	0.119334
K	6.30492	6.72213	6.18927
Zn	0.145444	0.154117	0.154385

## Sheet: Metadata
Seq_ID	Farm	Animal	Sampling	Disease	Dysentery
AA_126	Farm_B	251	Sampling_1	Diseased	Pre-SD
AA_127	Farm_B	300	Sampling_1	Diseased	Clinical-SD
AA_128	Farm_B	304	Sampling_1	Diseased	Pre-SD
AA_129	Farm_B	305	Sampling_1	Diseased	Pre-SD
AA_130	Farm_B	309	Sampling_1	Diseased	Pre-SD
AA_132	Farm_B	262	Sampling_1	Non-diseased
AA_133	Farm_B	270	Sampling_1	Non-diseased
AA_134	Farm_B	286	Sampling_1	Non-diseased
AA_135	Farm_B	296	Sampling_1	Non-diseased
AA_136	Farm_B	311	Sampling_1	Non-diseased
AA_137	Farm_B	300	Sampling_2	Diseased	Post-SD
AA_138	Farm_B	304	Sampling_2	Diseased	Post-SD
AA_139	Farm_B	305	Sampling_2	Diseased	Pre-SD
AA_140	Farm_B	309	Sampling_2	Diseased	Post-SD
AA_141	Farm_B	262	Sampling_2	Non-diseased
AA_142	Farm_B	270	Sampling_2	Non-diseased
AA_143	Farm_B	286	Sampling_2	Non-diseased
AA_144	Farm_B	296	Sampling_2	Non-diseased
AA_145	Farm_B	311	Sampling_2	Non-diseased
AA_146	Farm_B	300	Sampling_3	Diseased	Post-SD
AA_147	Farm_B	304	Sampling_3	Diseased	Post-SD
AA_148	Farm_B	305	Sampling_3	Diseased	Clinical-SD
AA_149	Farm_B	309	Sampling_3	Diseased	Post-SD
AA_150	Farm_B	262	Sampling_3	Non-diseased
AA_151	Farm_B	270	Sampling_3	Non-diseased
AA_152	Farm_B	286	Sampling_3	Non-diseased
AA_153	Farm_B	296	Sampling_3	Non-diseased
AA_154	Farm_B	311	Sampling_3	Non-diseased
AA_164	Farm_B	300	Sampling_4	Diseased	Post-SD
AA_165	Farm_B	304	Sampling_4	Diseased	Post-SD
AA_166	Farm_B	305	Sampling_4	Diseased	Post-SD
AA_167	Farm_B	309	Sampling_4	Diseased	Post-SD
AA_168	Farm_B	262	Sampling_4	Non-diseased
AA_169	Farm_B	270	Sampling_4	Non-diseased
AA_170	Farm_B	286	Sampling_4	Non-diseased
AA_171	Farm_B	296	Sampling_4	Non-diseased
AA_172	Farm_B	311	Sampling_4	Non-diseased
AA_194	Farm_A	122	Sampling_1	Diseased	Pre-SD
AA_195	Farm_A	139	Sampling_1	Diseased	Pre-SD
AA_196	Farm_A	143	Sampling_1	Diseased	Pre-SD
AA_197	Farm_A	385	Sampling_1	Diseased	Pre-SD
AA_198	Farm_A	396	Sampling_1	Diseased	Pre-SD
AA_199	Farm_A	422	Sampling_1	Diseased	Pre-SD
AA_200	Farm_A	424	Sampling_1	Diseased	Pre-SD
AA_201	Farm_A	430	Sampling_1	Diseased	Pre-SD
AA_202	Farm_A	178	Sampling_1	Non-diseased
AA_203	Farm_A	153	Sampling_1	Non-diseased
AA_204	Farm_A	380	Sampling_1	Non-diseased
AA_205	Farm_A	398	Sampling_1	Non-diseased
AA_206	Farm_A	415	Sampling_1	Non-diseased
AA_207	Farm_A	433	Sampling_1	Non-diseased
AA_208	Farm_A	122	Sampling_2	Diseased	Post-SD
AA_209	Farm_A	139	Sampling_2	Diseased	Pre-SD
AA_210	Farm_A	143	Sampling_2	Diseased	Pre-SD
AA_211	Farm_A	385	Sampling_2	Diseased	Pre-SD
AA_212	Farm_A	396	Sampling_2	Diseased	Pre-SD
AA_213	Farm_A	422	Sampling_2	Diseased	Post-SD
AA_214	Farm_A	424	Sampling_2	Diseased	Post-SD
AA_215	Farm_A	430	Sampling_2	Diseased	Clinical-SD
AA_216	Farm_A	178	Sampling_2	Non-diseased
AA_217	Farm_A	153	Sampling_2	Non-diseased
AA_218	Farm_A	380	Sampling_2	Non-diseased
AA_219	Farm_A	398	Sampling_2	Non-diseased
AA_220	Farm_A	417	Sampling_2	Non-diseased
AA_221	Farm_A	415	Sampling_2	Non-diseased
AA_222	Farm_A	433	Sampling_2	Non-diseased
AA_223	Farm_A	429	Sampling_2	Non-diseased
AA_226	Farm_A	385	Sampling_3	Diseased	Clinical-SD
AA_233	Farm_A	380	Sampling_3	Non-diseased
AA_234	Farm_A	398	Sampling_3	Non-diseased
AA_236	Farm_A	415	Sampling_3	Non-diseased
AA_239	Farm_A	122	Sampling_3	Diseased	Post-SD
AA_240	Farm_A	139	Sampling_3	Diseased	Clinical-SD
AA_241	Farm_A	143	Sampling_3	Diseased	Clinical-SD
AA_242	Farm_A	385	Sampling_3	Diseased	Post-SD
AA_243	Farm_A	396	Sampling_3	Diseased	Clinical-SD
AA_244	Farm_A	422	Sampling_3	Diseased	Post-SD
AA_245	Farm_A	424	Sampling_3	Diseased	Post-SD
AA_246	Farm_A	178	Sampling_3	Non-diseased
AA_247	Farm_A	153	Sampling_3	Non-diseased
AA_248	Farm_A	380	Sampling_3	Non-diseased
AA_249	Farm_A	398	Sampling_3	Non-diseased
AA_250	Farm_A	417	Sampling_3	Non-diseased
AA_251	Farm_A	415	Sampling_3	Non-diseased
AA_252	Farm_A	433	Sampling_3	Non-diseased
AA_253	Farm_A	429	Sampling_3	Non-diseased
AA_255	Farm_A	122	Sampling_4	Diseased	Post-SD
AA_256	Farm_A	139	Sampling_4	Diseased	Post-SD
AA_257	Farm_A	143	Sampling_4	Diseased	Post-SD
AA_258	Farm_A	385	Sampling_4	Diseased	Post-SD
AA_259	Farm_A	396	Sampling_4	Diseased	Post-SD
AA_260	Farm_A	422	Sampling_4	Diseased	Post-SD
AA_261	Farm_A	424	Sampling_4	Diseased	Post-SD
AA_262	Farm_A	430	Sampling_4	Diseased	Post-SD
AA_263	Farm_A	178	Sampling_4	Non-diseased
AA_264	Farm_A	153	Sampling_4	Non-diseased
AA_265	Farm_A	380	Sampling_4	Non-diseased
AA_266	Farm_A	398	Sampling_4	Non-diseased
AA_267	Farm_A	417	Sampling_4	Non-diseased
AA_268	Farm_A	415	Sampling_4	Non-diseased
AA_269	Farm_A	433	Sampling_4	Non-diseased
AA_270	Farm_A	429	Sampling_4	Non-diseased
